# Supplementary material for: Ameliorating Effect of Glehnia littoralis Extract on Periodontitis Through Regulation of 11β-Hydroxysteroid Dehydrogenase Type 1 in an Experimental Periodontitis Model
Source: Molecules. 2025 Jul 9;30(14):2903. doi: 10.3390/molecules30142903 (PMC12299895; doi:10.3390/molecules30142903)
Supplement: Supplementary file 1 [file molecules-30-02903-s001.zip]

Archive with 1 entries (1 files):
- molecules-3623380-supplementary.pdf
